# Supplementary material for: Intragenomic polymorphisms among high-copy loci: a genus-wide study of nuclear ribosomal DNA in Asclepias (Apocynaceae)
Source: PeerJ. 2015 Jan 6;3:e718. doi: 10.7717/peerj.718 (PMC4304868; doi:10.7717/peerj.718)
Supplement: File S2 — These are the minimum free energy structures estimated from RNAfold (18S, ITS1, ITS2) or RNAcofold (5.8S + 26S). The first line of each entry gives the region name, the second line is the region’s sequence, the third line provides the region’s structure in dot-bracket notation followed by its minimum free energy (in kcal/mol). The 5.8S and 26S regions were analyzed together using RNAcofold. The sequences of each are separated from each other, in both the sequence and structure lines, by the ampersand (&) symbol. [file peerj-03-718-s002.txt]

>18S
UACCUGGUUGAUCCUGCCAGUAGUCAUAUGCUUGUCUCAAAGAUUAAGCCAUGCAUGUGUAAGUAUGAACUAAUUCAGACGGUGAAACUGCGAAUGGCUCAUUAAAUCAGUUAUAGUUUGUUUGAUGGUAUCUACUACUCGGAUAACCGUAGUAAUUCUAGAGCUAAUACGUGCAACAAACCCCGACUUCUGGAAGGGAUGCAUUUAUUAGAUAAAAGGUCGACGCGGGCUCUGCCCGUUGUUUCGAUGAUUCAUGAUAACUCGACGGAUCGCACGGCCCUCGUGCCGGCGACGCAUCAUUCAAAUUUCUGCCCUAUCAACUUUCGAUGGUAGGAUAGGGGCCUACCAUGGUGGUGACGGGUGACGGAGAAUUAGGGUUCGAUUCCGGAGAGGGAGCCUGAGAAACGGCUACCACAUCCAAGGAAGGCAGCAGGCGCGCAAAUUACCCAAUCCUGACACGGGGAGGUAGUGACAAUAAAUAACAAUACCGGGCUCACAGAGUCUGGUAAUUGGAAUGAGUACAAUCUAAAUCCCUUAACGAGGAUCCAUUGGAGGGCAAGUCUGGUGCCAGCAGCCGCGGUAAUUCCAGCUCCAAUAGCGUAUAUUUAAGUUGUUGCAGUUAAAAAGCUCGUAGUUGGACUUUGGGAUUGGUCGGCCGGUCCGCCUUCAGGUGUGCACCGGUCGUCUCGUCCCUUCUGUCGGCGAUACGCUCCUGGCCUUAAUUGGCCGGGUCGUGCCUCCGGCGCUGUUACUUUGAAGAAAUUAGAGUGUUCAAAGCAAGCCUACGCUCUGGAUACAUUAGCAUGGGAUAACAACAUAGGAUUUCGGUCCUAUUCUGUUGGCCUUCGGGAUCGGAGUAAUGAUUAACAGGGACAGUCGGGGGCAUUCGUAUUUCAUAGUCAGAGGUGAAAUUCUUGGAUUUAUGAAAGACGAACAACUGCGAAAGCAUUUGCCAAGGAUGUUUUCAUUAAUCAAGAACGAAAGUUGGGGGCUCGAAGACGAUCAGAUACCGUCCUAGUCUCAACCAUAAACGAUGCCGACCAGGGAUCGGCGGAUGUUGCUUUAAGGACUCCGCCGGCACCUUAUGAGAAAUCAAAGUUUUUGGGUUCCGGGGGGAGUAUGGUCGCAAGGCUGAAACUUAAAGGAAUUGACGGAAGGGCACCACCAGGAGUGGAGCCUGCGGCUUAAUUUGACUCAACACGGGGAAACUUACCAGGUCCAGACAUAGUAAGGAUUGACAGACUGAGAGCUCUUUCUUGAUUCUAUGGGUGGUGGUGCAUGGCCGUUCUUAGUUGGUGGAGCGAUUUGUCUGGUUAAUUCCGUUAACGAACGAGACCUCAGCCUGCUAACUAGCUAUGCGGAGGAUCCCUCCGCAGCUAGCUUCUUAGAGGGACUACGGCCUUUUAGGCCGCGGAAGUUUGAGGCAAUAACAGGUCUGUGAUGCCCUUAGAUGUUCUGGGCCGCACGCGCGCUACACUGAUGUAUUCAAUGAGUCUUUAUCCUUGGCCGACAGGCACGGGUAAUCUUUGAAAUUUCAUCGUGAUGGGGAUAGAUCAUUGCAAUUCUUGGUCUUCAACGAGGAAUUCCUAGUAAGCGCGAGUCAUCAGCUCGCGUUGACUACGUCCCUGCCCUUUGUACACACCGCCCGUCGCUCCUACCGAUUGAAUGGUCCGGUGAAGUGUUCGGAUGGCGGCGACGUGAGCGGUCCGCUGCCCGCGACGUCGCGAGAAGUCCACUGAACCUUAUCAUUUAGAGGAAGGAGAAGUCGUAACAAGGUUUCCGUAGGUGAACCUGCGGAAGGAUCAUUG
((((((((((..(((.((((.((((....((((((((...))).)))))..(((((((((.(((....((((..((((((((...(((((..((((...))))....))))).....)))))))))))).((((.(((((((....))).))))....))))))).))))))))).........)))).)))).)))(((((..((((((((......(((((.((((((...))))))....)))))...)).)))))).((....))((((.((((......)))))))).)))))((((((.((((((((((.(((.((..(.((((((((.......)))))))).).))))).))).).)))))).)).))))....(((((((...((((((........)))).))...)))..))))((((.(((((..((..........(((((.....(((((..(((.........((..(((((((((((((...))))))))).))))..)).........)))..))))).....)))))..........))..))))).))))..)))))).))))..(((((((.(((((((..........))))))).)))).........((((((((((...(((((.((.(((((((((((((....)))).).)))))))).)).)))))....)))((((...))))(((((((......)))))))..(((((((((..(((((..(((((((.(........).)))))))....((((.(((.((....))..))).)))).(((((..(((((((....)))))))..))))).((((...(((((......)))))...))))))))))))))))))((((.((((((((((.((((......)))).)).)))))))).)))).)))))))((((((((((.....))))))))))...(((((((((.........(((((((..((.(..((((...((...(((((((..(((.....((((.((.....)).)))).((((.(((........)))))))((((.((((....((((((....)))))))))).))))(..((((..(((((((.((((...((((...((...((.(......)))...))..))))..))))))))))).......))))..)...((........)).)))..)))).)))...)).))))..).))..))))))))))))))))..(((((((((((((((.(((.....(((((.(((.(((.(.(((((.(.((((((...)))))).)))))).)))).))).)))))((((((..(((((((...)))))))))))))........((((((..((((((...))))))(((((((((((((((...(((....)))..)).)))))))).)))))(((.((....))))).(((.((((..(((((.((....((((((...(((....)))..)))))))).)))))....))))))).((..((.((((((..........))))))))..)).((....))((((.(((((((((.....))))))))).)))).)))))))))...))))).))))))))))..(((((.((..(((((((((..(((..((((..(...(.((((((.((((.((((....)))).)))).)))))).)...)..))))..)))..))))))))).)).)))))...............(((((((((....))))))))))))...... (-637.70)

>ITS1
UCAAAUCCUCGUACCGAAUGACCCGCGAACGCGUUCCGAAAAUAAAGAAGCGCUGCUGCGCCCUCGCUCGGUCGGCCGGCGACAAAAUUACUUGCUGCCGGACGCGCCGAGCGGCGAAAACAAAAUCCGGCGCGGGAAGCGCCAAGGACCACAGCGAAACAGAGAAGGGACGGCCCUUCCCGCGGUGUCCUCGCCGCGGGGACUAAAAAGGGGUCUCCGAACGAUAAAAAAACAU
........((((.(.((..(((((.(......((((..............(((((.((((((...(((((((((.((((((.(((......))).)))))).)).))))))))))).........((((((((.....)))))..))).))))))).......((((((....))))))((((((((....))))))))))))......)))))))).).))))........... (-91.50)

>ITS2
ACUGCGUCGGCCCCCCUCACCCGUGUCCCGAAAGGGGUCGCGGGCCGCAGGGGGCCGGAAGUUGGCUUCCCGUGCAGUGUUCGCGGCUAGCCCGAAACACGGUUCCCUCGCCGCGGAUGUCGCGACAAGUGGUGGUCGUCGAGAUUGUACGCGAGUUGCCGGCAAAGCUGCGUCGAGGAGAGCGUUUCUGGACCCCGUGCGAGAUGAGUCCUUCGGCGAGAGGGGCAAUUCCGUGGAUU
.(((((...(((((.(((.((((((.(((.....))).)))))).((((.(((((((((((..((((..(((((.......)))))..)))).........(((((((((.(((((.(((((((((..(((..((((.....))))...)))..)))).)))))...))))).))))).)))).))))))).)))).))))......(((....)))))).))))).....)))))... (-112.50)

>5.8S+26S
UAUACGACUCUCGGCAACGGAUAUCUAGGCUCUCGCAUCGAUGAAGAACGUAGCAAACUGCGAUAGUUGGUGUGAAUUGCAGAAUCCCGUGAACCAUGGAGUCUUUGAACGCAAGUUGCGCCCGAAGCCAUUAGGCCGAGGGCACGUCUGCCUGGGCGUCACGC&GCGACCCCAGGUCAGGCGGGGCUACCCGCUGAGUUUAAGCAUAUCAAUAAGCGGAGGAAAAGAAACUAACGAGGAUUCCCCUAGUAACGGCGAGCGAACCGGGAACAGCCCAAGCUUAGAAUCGGGCGGCUCUGCCGUCCGAAUUGUAGCCUGGAGAAGCGUCCUCAGUGGCGGACCGAGCACAAGUCCUCUGGAAUGGGGCACCGGAGAGGGUGACAGUCCCGUCGUGCUCGGACCCUGUCGCACCACGAGGCGCUGUCGGCGAGUCGGGUUGUUUGGGAAUGCAGCCCUAAUCGGGCGGUAAAUUCCGUCCAAGGCUAAAUACGGGCGAGAGACCGAUAGCGAACAAGUACCGCGAGGGAAAGAUGAAAAGGACUUUGAAAAGAGAGUCAAAGAGUGCUUGAAAUUGUCGGGAGGGAAGCGAAUGGGGGCCGGCGAUGCGCCCCGGUCGGAUGUGGAACGGCGACAAGCUGGUCCGCCAAUCGACUCGGGGUGUGGACCAGCGCGGAUUGGGACGGCGGCCAAAGCCCGGGCUGAAGAGACGCCCACGGAGACGCCGUCGCCCCGAUCGUGGCGAGACAGCGCGCGCCCUCUGGCGUGCUCCGGCAUCCGCGCGCUCUCGGUGCUGGCCUGCGGGCUCCCCAUUCGACCCGUCUUGAAACACGGACCAAGGAGUCUGACAUGUGUGCGAGUCAACGGGCGAGUAAACCCGUAAGGCGCAAGGAAGCUGAUUGGCGGGAUCCCCCGGGCGGGGUGCACCGUCGACCGACCUUGAUCUUUUGAGAAGGGUUCGAGUGAGAGCAUACCUGUCGGGACCCGAAAGAUGGUGAACUAUGCCUGAGCGGGGCGAAGCCAGAGGAAACUCUGGUGGAGGCCCGCAGCGAUACUGACGUGCAAAUCGUUCGUCUGACUUGGGUAUAGGGGCGAAAGACUAAUCGAACCAUCUAGUAGCUGGUUCCCUCCGAAGUUUCCCUCAGGAUAGCUGGAGCUCGCGUGCGAGUUCUAUCGGGUAAAGCCAAUGAUUAGAGGCAUCGGGGGCGCAACGCCCUCGACCUAUUCUCAAACUUUAAAUAGGUAGGACGGGGCGGCUGCUCCGGUGAGCCGUCCCACGGAAUCGAGAGCUCCAAGUGGGCCAUUUUUGGUAAGCAGAACUGGCGAUGCGGGAUGAACCGGAAGCCGGGUUACGGUGCCCAACUGCGCGCUAACCUAGAUACCACAAAGGGUGUUGGUCGAUUAAGACAGCAGGACGGUGGUCAUGGAAGUCGAAAUCCGCUAAGGAGUGUGUAACAACUCACCUGCCGAAUCAACUAGCCCCGAAAAUGGAUGGCGCUCAAGCGCGCGACCUACACCCGGCCGUCGGGGCAAGUGCUAGGCCCCGAUGAGUAGGAGGGCGCGGCGGUCGCUGCAAAACUCAGGGCGCGAGCCCGGGCGGAGCGUCCGUCGGUGCAGAUCUUGGUGGUAGUAGCAAAUAUUCAAAUGAGAACUUUGAAGGCCGAAGAGGGGAAAGGUUCCAUGUGAACGGCACUUGCACAUGGGUUAGUCGAUCCUAAGGGUCGGGGGAAGCCUGACAGAUGGCGCGUUCCGCGCGUGCUCCGAAAGGGAAUCGGGUUAAAAUUCCUGAACCGGGACGUGGCGGCUGACGGCAACGUUAGGGAGUCCGGAGACGUCGGCGGGGGCCUCGGGAAGAGUUAUCUUUUCUGUUUAACAGCCUGCCCACCCUGGAAACGGCUCAGCCGGAGGUAGGGUCCAGCGGCUGGAAGAGCACCGCACGUCGCGCGGUGUCCGGUGCGCCCCCGGCGGCCCUUGAAAAUCCGGAGGACCGAGUGCCGUCCACGCCCGGUCGUACUCAUAACCGCAUCAGGUCUCCAAGGUGAACAGCCUCUGGUCGAUGGAACAAUGUAGGCAAGGGAAGUCGGCAAAAUGGAUCCGUAACCUCGGGAAAAGGAUUGGCUCUGAGGGCUGGGCACGGGGGUCCCAGUCCCGAACCCGUCAGCUGUCGGCGGACUGCUCGAGCUGCUCCCGCGGCGAGAGCGGGUCGCCGCGUGCUGGCCGGGGGACGGAUUGGGAACGGCUCCCUCGGGGGCCUUCCCCGGGCGUCGAACAGUCGACUCAGAACUGGUACGGACAAGGGGAAUCCGACUGUUUAAUUAAAACAAAGCAUUGCGAUGGUCCCUGCGGAUGCUAACGCAAUGUGAUUUCUGCCCAGUGCUCUGAAUGUCAAAGUGAAGAAAUUCAACCAAGCGCGGGUAAACGGCGGGAGUAACUAUGACUCUCUUAAGGUAGCCAAAUGCCUCGUCAUCUAAUUAGUGACGCGCAUGAAUGGAUUAACGAGAUUCCCACUGUCCCUGUCUACUAUCCAGCGAAACCACAGCCAAGGGAACGGGCUUGGCAGAAUCAGCGGGGAAAGAAGACCCUGUUGAGCUUGACUCUAGUCCGACUUUGUGAAAUGACUUGAGAGGUGUAGGAUAAGUGGGAGCCCUCGGGCGAAAGUGAAAUACCACUACUUUUAACGUUAUUUUACUUAUUCCGUGAAUCGGAGGCGGGGCUCUGCCCCUCUUUUUGGACCCAAGGUUGCUUCGGCAGCCGAUCCGGGCGGAAGACAUUGUCAGGUGGGGAGUUUGGCUGGGGCGGCACAUCUGUUAAAAGAUAACGCAGGUGUCCUAAGAUGAGCUCAACGAGAACAGAAAUCUCGUGUGGAACAGAAGGGUAAAAGCUCGUUUGAUUUUGAUUUCCAGUACGAAUACGAACCGUGAAAGCGUGGCCUAACGAUCCUUUAGACCUUCGGAAUUUGAAGCUAGAGGUGUCAGAAAAGUUACCACAGGGAUAACUGGCUUGUGGCAGCCAAGCGUUCAUAGCGACGUUGCUUUUUGAUCCUUCGAUGUCGGCUCUUCCUAUCAUUGUGAAGCAGAAUUCACCAAGUGUUGGAUUGUUCACCCACCAAUAGGGAACGUGAGCUGGGUUUAGACCGUCGUGAGACAGGUUAGUUUUACCCUACUGAUGCCGGCGCCGCAAUAGUAAUUCAACCUAGUACGAGAGGAACCGUUGAUUCGCACAAUUGGUCAUCGCGCUUGGUUGAAAAGCCAGUGGCGCGAAGCUACCGUGCGUUGGAUUAUGACUGAACGCCUCUAAGUCAGAAUCCGGGCUAGAAGCUGCGCGUGUGCCUGCCGUACGUUUGCCGACCCGCAGUAGGGGCCUUGGCCCCCAAGGGCACGUGUCAUUGGCCGAGCCGUCGGGGCGAAAGAGCCUCGCCGGCUGCCUUGAAGUUCAAUUCCCAUCGAGCGGCGGGUAGAAUCCUUUGCAGACGACUUAAAUACGCGACGGGGUAUUGUAAGGGGCAGAGUGGCCUUGCUGCCACGAUCCUCUGAGAUUCAGCCCUUUGUCGACUCGAUUCGU
...((((((((.((..((((...(((..((..((((((((((......(((((....)))))...))))))))))...)))))...))))...))..)))).(((((..((((...))))..)))))......((((((.((((((((((((((((.(((.(..&).))))))))).)))(((((....)))))..(((((.......((........)).......)))))..(((((...((((((((..(((((((((....(((.....)))..(((..((.(((((((((...))))))))).))..))).......((((.((((.(((((((.((((((((...(((...)))((((((((((......)))....))))))).))))))))...))))))).....))))))))..((((((...(((((((........)))))))...))((((((......)))))).((((...(((((.((....(((((((......((((((((...................((((((......))))))...).)))))))......(((((((((...((((((((((((.(((..(((((((((((((..(((((.((((.....)))).)))))...))))).))))))))((.(((((((.(((((((.(((((((.....((.((((.........))))..))....))))))).)))))))....(((((..(((((((....((((......))))....)))))))))))))))))))))))).))).))))))))).))).))))))....(((((......))))).....((((((((((((((((((........))).(((((..((...((((.((..((((.((((...((((((((((.(((((((...(((((..((....))..))))))))).)).).)))).))))))))))))))..)).))))...)).)))))..(((((.(...(((((((....)))))))...).))))).......(.((((.((.....)).)))).).(((..((((.(((..(((..((((......((((((.((....((((.(((((((.....((((.(((((.((((((((((.((..((.((((((((...(((((....(((....(((..(((((((((...))))))))))))....)))..)))))....))))))))(((((((((((....)).))))))))).))....)).)))))))).(((((((((((((((...((((....(((..(.(((......))).).)))((((((..((((......))))..)))))).((((((......)))))).(((......))).(((((..(((((...(.(....).)...)))))...((((........)))).)))))........)).)).)))))))))).(.((((......)))).))))))..((.(((((((((((.........))))))))).)).))...(((((((((.((((.(....(((.((((....))))))).).)))).))))).)))).(((((..(((..(((.((.....((((.(((.(((((((.....((......))..)))))))))).))))..)))))..)))..))))).))..))))).))))))))))).))))..))))))))(((((((((.......(((.....))).(((((........)))))..)))))))))(((((...(((((.((.(((((..((((((...((((.((((((((((((((((((....))))))..(((..(((((.((..((((((....((((...))))....))))))...)))))))..)))(((((((.......))))))))))).).))))))).)))).........))))))((((.....((((((((((..(((((..(((((.....((.(((.((.(((..(((((((((((..((((.((((..((((((((((.(((...((((((((....(((((((......))).....((((((((((((((((((((((.(((((((((((((((....(((((((((((.(((((..((((((..(((((....)))))..))))))..))))))).))))).))))....)))))))))..((((((....)))))).)))))).))(((((....))))).......(((((.(((((..(((((((((..(((((.....)))))..((((((((.((((((....))..)))).))))))))......(((((.(((((.(((((.((........)).)))))....))))))))))......((((((.......))))))...(((((......)))))((((((.......))))))................)).)))))))..))))).)).)))....))))).......(((((..(((..((((((.(((((..(((((((((........)))))))))..))).))..)))))).....(((((((((((((((((..((.((..........(((....)))............))))..))))))).))))))))))....((((.....))))((.(((((...))))).)).......)))..))))))))))).)))))))))...((((((.((.((((.(.(((((.(((((((((((((((.((((((((...........))))))))))........)))).((((((.......)))))).(((((((((.((((....)))).))))........))))).((((..((((...))))....)))).......((((((((((..(((((.....)))))))))))).)))..........(((((((.........)))))))))))))))).))).)).))))).)).)))))))))).....))))))))))))))).))))))....))....))))))......)).))))))))).........))))).))))))))))...))))).)))).))).)))..))))..))))).)).)))))..)))))..))))..)))..))).))))..)))...)))))))))))))))))))))).((((((((((((....)))))..)))))))((((..(..((.(((((((.(((((...........))))).)))))))))..).)))))).)))))))))))))..)))))))))....))..)))))))))))((((....))))))))))).)))))).(((((.((((((......)))))).))))).....(((......)))..((((((((((((((.(((((................(((((.(....).)))))...(((((.(..(((((......)))))..))))))..))))).))))...)))).)))))))))) (-1447.90)
