# Supplementary material for: Intragenomic polymorphisms among high-copy loci: a genus-wide study of nuclear ribosomal DNA in Asclepias (Apocynaceae)
Source: PeerJ. 2015 Jan 6;3:e718. doi: 10.7717/peerj.718 (PMC4304868; doi:10.7717/peerj.718)
Supplement: File S3 — This dataset is identical to that presented in Table 1, with the addition of the polymorphic insertion/deletion abundance and polymorphic SNP abundance under relaxed read mapping. It is formatted as a table of comma-separated values. [file peerj-03-718-s006.csv]

Species	Voucher	Polymorphic_sites	Polymorphic_percent	Highly_polymorphic_sites	Highly_polymorphic_percent	Indels	Relaxed_polymorphic_sites	Relaxed_polymorphic_percent	SRA
aff. candida	Fishbein 6347 [OKLA]	245	4.2024	14	0.240137	7	282	4.83705	SRS721448
sp. nov. aff. glaucescens	Fishbein 3671 [ARIZ]	225	3.87397	25	0.430441	8	239	4.11289	SRS721449
aff. standleyi	Reina 98-579 [WS]	150	2.57113	19	0.325677	0	146	2.50257	SRS721450
albicans	Fishbein 3146 [WS]	174	3.11828	16	0.286738	2	194	3.45811	SRS721451
albicans	Fishbein 6463 [OKLA]	273	4.69799	11	0.189296	5	289	4.97333	SRS721452
alticola	Steinmann 5243 [IEB]	668	11.4462	31	0.531186	7	719	12.3201	SRS721453
amplexicaulis	Lynch 12652 [OKLA]	248	4.24876	25	0.428302	5	264	4.52287	SRS721454
angustifolia	Reina 2004-1315 [ARIZ]	55	1.03695	36	0.678733	1	56	1.04031	SRS721455
angustifolia	Reina 2008-203 [OKLA]	169	2.98956	26	0.459933	8	192	3.38684	SRS721456
arenaria	Lynch 11495 [OKLA]	174	2.98149	2	0.03427	0	202	3.46127	SRS721457
asperula ssp. asperula	Lynch 12037 [OKLA]	342	5.87427	7	0.120234	1	374	6.42391	SRS721458
asperula ssp. asperula	Fishbein 6536 [OKLA]	391	6.7263	24	0.412868	6	438	7.52448	SRS721459
asperula ssp. capricornu	Lynch 13314 [OKLA]	474	8.15133	38	0.653482	8	503	8.65004	SRS721460
asperula ssp. capricornu	Fishbein 6486 [OKLA]	347	5.94585	6	0.10281	2	368	6.30569	SRS721461
atroviolacea	Fishbein 3612 [ARIZ]	451	7.7279	26	0.445511	10	488	8.36189	SRS721462
auriculata	Lynch 1694 [OKLA]	513	8.84788	33	0.569162	4	546	9.38467	SRS721463
auriculata	Fishbein 5833 [OKLA]	378	6.54319	39	0.675091	3	430	7.38324	SRS721464
boliviensis	Fishbein 6072 [OKLA]	875	15.0758	111	1.91247	19	994	17.0351	SRS721465
brachystephana	Lynch 10642 [OKLA]	309	5.31659	22	0.378527	8	382	6.57261	SRS721466
californica	Lynch 10779 [OKLA]	472	8.08773	24	0.411241	9	537	9.20151	SRS721467
cinerea	Fishbein 4793 [OKLA]	297	5.10222	27	0.463838	1	331	5.68631	SRS721468
circinalis	Webster 17186 [OKLA]	464	7.95201	59	1.01114	9	501	8.58612	SRS721469
connivens	Lynch 12336 [OKLA]	394	6.75004	16	0.274113	9	404	6.92136	SRS721470
cordifolia	Lynch 10942 [OKLA]	344	5.96084	30	0.519841	2	374	6.47507	SRS721471
cordifolia	Fishbein 5772 [OKLA]	308	5.35001	13	0.225812	5	334	5.79459	SRS721472
coulteri	Ventura & Lopez 7986 [TEX]	471	8.09139	27	0.463838	10	506	8.69266	SRS721473
cryptoceras ssp. cryptoceras	Fishbein 6504 [OKLA]	230	4.00488	35	0.609438	0	270	4.65999	SRS721474
cryptoceras ssp. davisii	Fishbein 5723 [OKLA]	350	6.00446	13	0.223023	9	407	6.98233	SRS721475
curassavica	Zuloaga & Morrone 7087 [OKLA]	258	4.42159	24	0.411311	6	287	4.91859	SRS721476
cutleri	Fishbein 6511 [OKLA]	167	2.89931	18	0.3125	5	190	3.29404	SRS721477
cutleri	Fishbein 6500 [OKLA]	157	2.69066	8	0.137104	4	184	3.15338	SRS721478
emoryi	Carr 12032 [TEX]	124	2.2874	44	0.811658	14	186	3.41472	SRS721479
engelmanniana	Lynch 11224 [OKLA]	141	2.53643	33	0.593632	2	173	3.05708	SRS721480
engelmanniana	Lynch 11029 [OKLA]	192	3.30181	7	0.120378	4	214	3.67319	SRS721482
eriocarpa	Lynch 10923 [OKLA]	610	10.4865	32	0.550112	12	724	12.4164	SRS721483
eriocarpa	Lynch 10799 [OKLA]	492	8.43043	17	0.291295	6	545	9.33859	SRS721481
feayi	Fishbein 5586 [OKLA]	329	5.7128	42	0.729293	13	384	6.66551	SRS721484
pilgeriana	Zuloaga & Morrone 7069 [OKLA]	458	7.84919	23	0.394173	3	509	8.72322	SRS721530
fournieri	Fishbein 3660 [ARIZ]	556	9.5796	47	0.809786	25	642	11.0537	SRS721485
fournieri	Lynch 1655 [OKLA]	711	12.2523	49	0.844391	49	989	17.0312	SRS721486
glaucescens	Lynch 14142 [OKLA]	190	3.32983	19	0.332983	1	210	3.68034	SRS721487
glaucescens	Lynch 1623 [OKLA]	90	1.69364	85	1.59955	2	115	2.15638	SRS721488
glaucescens	Fishbein 5097 [OKLA]	215	3.71522	18	0.311042	12	279	4.81533	SRS721490
hallii	Lynch 11299 [OKLA]	600	10.3645	54	0.932804	19	716	12.3683	SRS721489
humistrata	Fishbein 5596 [OKLA]	331	5.67266	13	0.222793	2	355	6.08398	SRS721491
hypoleuca	Lynch 11374 [OKLA]	670	11.512	44	0.756014	14	795	13.634	SRS721492
incarnata	Lynch 12567 [OKLA]	434	7.44936	28	0.480604	15	580	9.95537	SRS721494
involucrata	Lynch 12050 [OKLA]	326	5.64893	35	0.606481	14	391	6.75419	SRS721493
involucrata	Fishbein 6531 [OKLA]	217	3.7183	13	0.222755	5	216	3.70117	SRS721495
jaliscana	Fishbein 2493 [ARIZ]	140	2.97177	74	1.57079	10	186	3.69121	SRS721496
jaliscana	Fishbein 3657 [WS]	165	2.99728	65	1.18074	5	184	3.3183	SRS721497
jorgeana	V�squez & Alvarez 4905 [IEB]	160	2.7553	12	0.206647	2	171	2.94269	SRS721498
lanceolata	Fishbein 5605 [MISSA]	249	4.26589	8	0.137057	4	268	4.5914	SRS721499
lanuginosa	Lynch 12661 [OKLA]	343	5.92401	11	0.189983	3	357	6.13402	SRS721500
latifolia	Lynch 11018 [OKLA]	236	4.04803	11	0.188679	4	270	4.63122	SRS721501
lemmonii	Lynch 11453 [OKLA]	620	10.7007	23	0.396962	6	745	12.8338	SRS721502
leptopus	Fishbein 6263 [OKLA]	282	4.84453	9	0.154613	2	302	5.18811	SRS721503
longifolia	Lynch 12447 [OKLA]	427	7.34055	24	0.412584	5	480	8.25168	SRS721504
lynchiana	Venable & Becerra s.n. [ARIZ]	129	2.38756	31	0.573755	3	153	2.78841	SRS721505
macrosperma	Gierisch 4191 [ARIZ]	76	1.41818	30	0.559806	0	84	1.53481	SRS721506
macrosperma	Fishbein 6518 [OKLA]	391	6.72399	21	0.361135	14	445	7.63948	SRS721507
macrotis	Lynch 11260 [OKLA]	364	6.27154	11	0.189524	10	461	7.93733	SRS721508
macrotis	Lynch 11263 [OKLA]	260	4.45663	5	0.0857045	4	295	5.05656	SRS721509
masonii	Fishbein 3101 [OKLA]	151	2.58783	7	0.119966	1	181	3.10197	SRS721510
meadii	Freeman 9106 [KANU]	208	3.61928	20	0.348008	8	230	3.98337	SRS721511
mellodora ssp. bodenbenderi	Zuloaga & Morrone 7168 [OKLA]	377	6.46655	18	0.308748	7	427	7.31916	SRS721513
mexicana	Fishbein 3009 [ARIZ]	186	3.22413	18	0.312012	6	200	3.44471	SRS721512
michauxii	Lynch 12316 [OKLA]	458	7.87212	39	0.670333	14	561	9.64249	SRS721515
notha	Lynch 14113 [OKLA]	375	6.44773	44	0.756534	9	443	7.59472	SRS721514
notha	Fishbein 5389 [OKLA]	249	4.31169	41	0.709957	3	284	4.91095	SRS721516
notha	Nee 32966 [NY]	432	7.47146	17	0.294016	4	489	8.44414	SRS721517
nyctaginifolia	Fishbein 6268 [OKLA]	109	1.9153	23	0.404147	4	133	2.33047	SRS721518
obovata	Lynch 11543 [OKLA]	708	12.7453	87	1.56616	33	933	16.7474	SRS721519
oenotheriodes	Fishbein 5819 [OKLA]	230	3.94918	15	0.257555	7	302	5.18544	SRS721521
oenotheroides	Lynch 13339 [OKLA]	100	1.74368	16	0.278989	0	107	1.85796	SRS721523
oenotheroides	Lynch 11477 [OKLA]	134	2.29688	7	0.119986	2	127	2.17689	SRS721520
otarioides	Bellsey 97-5 [ARIZ]	745	12.7963	35	0.601168	7	851	14.617	SRS721522
otarioides	Lynch 1533 [OKLA]	659	11.3191	20	0.343525	3	692	11.8839	SRS721524
otarioides	Fishbein 5857 [OKLA]	697	11.9472	48	0.822763	4	820	14.0555	SRS721525
ovalifolia	Lynch 13546 [OKLA]	333	5.90949	42	0.745342	17	401	7.06235	SRS721526
ovata	Laferri�re 1478 [MO]	324	5.58717	39	0.67253	21	429	7.38382	SRS721527
pellucida	Fishbein 5136 [OKLA]	439	7.53002	9	0.154374	3	477	8.18182	SRS721529
perennis	Lynch 12408 [OKLA]	356	6.11054	15	0.257467	4	509	8.7337	SRS721528
pratensis	Fishbein 5143 [OKLA]	410	7.10695	29	0.502687	1	473	8.13414	SRS721531
pratensis	P�rez 1850 [MO]	609	10.4928	34	0.585803	15	771	13.2839	SRS721532
prostrata	Fishbein 2432 [ARIZ]	465	7.99381	41	0.704831	7	579	9.95358	SRS721533
purpurascens	Lynch 12847 [OKLA]	233	4.05076	22	0.382476	9	268	4.65116	SRS721534
purpurascens	Fishbein 5654 [MISSA]	216	3.73444	7	0.121024	11	298	5.15214	SRS721535
quadrifolia	Webb s.n. [ARIZ]	116	2.32698	41	0.822467	4	138	2.71333	SRS721536
quadrifolia	Fishbein 6545 [OKLA]	204	3.54783	31	0.53913	5	223	3.86348	SRS721537
rosea	Lynch 1656 [OKLA]	747	12.8571	33	0.567986	19	946	16.2571	SRS721538
ruthiae	Riser 329 [WS]	31	0.607962	23	0.451069	0	40	0.761035	SRS721539
sanjuanensis	Riser 335 [WS]	68	1.18405	26	0.452725	4	193	3.54975	SRS721542
sanjuanensis	Ellison s.n. [HPSU]	158	2.96324	33	0.618905	3	257	4.45639	SRS721541
sanjuanensis	Fishbein 6525 [OKLA]	237	4.10959	38	0.658921	1	79	1.37559	SRS721540
scaposa	Fishbein 2951 [ARIZ]	500	8.60733	35	0.602513	11	573	9.84536	SRS721543
schaffneri	Fishbein 5846 [OKLA]	327	5.64572	36	0.621547	6	376	6.49171	SRS721545
scheryi	Fishbein 5137 [OKLA]	586	10.0515	15	0.25729	4	640	10.9777	SRS721549
scheryi	Zamudio 5234 [MEXU]	272	4.87543	35	0.627353	3	320	5.71021	SRS721544
similis	Fishbein 3000 [ARIZ]	294	5.04808	8	0.137363	3	313	5.37431	SRS721546
similis	Fishbein 5148 [MISSA]	386	6.70605	45	0.781793	11	414	7.18625	SRS721547
solanoana	Lynch 10884 [OKLA]	882	15.1286	35	0.600343	37	1093	18.7479	SRS721548
sp. nov. cf. notha	Fishbein 5816 [OKLA]	376	6.45161	16	0.274537	4	473	8.10487	SRS721550
speciosa	Lynch 10981 [OKLA]	242	4.1883	23	0.398062	4	275	4.75285	SRS721551
subaphylla	Fishbein 3518 [WS]	182	3.3127	23	0.418639	3	217	3.94689	SRS721552
subaphylla	Lynch 1008 [OKLA]	383	6.85643	77	1.37845	20	519	9.27448	SRS721566
subulata	Fishbein 6434 [OKLA]	269	4.63553	7	0.120627	3	285	4.90872	SRS721553
subulata	Fishbein 6446 [OKLA]	370	6.35848	18	0.309332	3	421	7.22499	SRS721554
subulata x albicans	Fishbein 3142 [WS]	299	5.13746	12	0.206186	4	326	5.59657	SRS721555
subverticillata	Fishbein 2948 [ARIZ]	160	3.08642	92	1.77469	1	160	3.08642	SRS721556
syriaca	Lynch 11138 [OKLA]	204	3.513	11	0.189427	1	260	4.47735	SRS721557
syriaca	Fishbein 4885 [OKLA]	298	5.10361	7	0.119884	3	298	5.10361	SRP005621
syriaca x speciosa	Fishbein 2810 [ARIZ]	161	2.89048	37	0.664273	7	231	4.11398	SRS721559
tomentosa	Fishbein 5608 [MISSA]	198	3.39273	11	0.188485	2	217	3.7183	SRS721558
tuberosa ssp. interior	Fishbein 4825 [MISSA]	297	5.10134	31	0.532463	7	318	5.46204	SRS721560
tuberosa ssp. rolfsii	Lynch 12526 [OKLA]	251	4.32759	11	0.189655	0	278	4.7931	SRS721562
turberosa	Fishbein 2816 [ARIZ]	685	11.843	29	0.501383	51	963	16.6321	SRS721561
uncialis	Fishbein 6494 [OKLA]	282	4.85788	19	0.327304	12	340	5.84795	SRS736934
variegata	Lynch 12787 [OKLA]	375	6.49913	29	0.5026	16	473	8.17915	SRS721563
verticillata	Lynch 11102 [OKLA]	23	0.410421	21	0.374732	0	27	0.481799	SRS721564
vestita var. parishii	Lynch 10735 [OKLA]	506	8.67776	14	0.240096	4	608	10.4252	SRS721565
viridis	Lynch 12955 [OKLA]	261	4.54545	40	0.696621	1	283	4.90808	SRS721567
viridula	Fishbein 4806 [MISSA]	425	7.36568	46	0.797227	15	498	8.59955	SRS721568
welshii	Lynch 11369 [OKLA]	364	6.53384	73	1.31036	18	455	8.06738	SRS721570
woodsoniana	D. A. Neil 242 [MO]	122	2.28208	30	0.561167	2	147	2.72879	SRS721569
